# Supplementary material for: A Whole Genome Sequencing-Based Genome-Wide Association Study Reveals the Potential Associations of Teat Number in Qingping Pigs
Source: Animals (Basel). 2022 Apr 20;12(9):1057. doi: 10.3390/ani12091057 (PMC9100799; doi:10.3390/ani12091057)
Supplement: Supplementary file 1 [file animals-12-01057-s001.zip]

Archive with 1 entries (1 files):
- animals-1605502-supplementary.pdf
